# Supplementary material for: In Vitro Surfactant and Perfluorocarbon Aerosol Deposition in a Neonatal Physical Model of the Upper Conducting Airways
Source: PLoS One. 2014 Sep 11;9(9):e106835. doi: 10.1371/journal.pone.0106835 (PMC4161382; doi:10.1371/journal.pone.0106835)
Supplement: File S2 — Summary of the results obtained from the analysis of the data. (XLSX) [file pone.0106835.s002.xlsx]

## Sheet: Pneumotach data
Pdriv: driving pressure
IC: inhalation catheter
CPAP: continuous positive airway pressure
MEAN: mean values
SD: standard deviation
Air flow rate
	Qair (ml/s)		Qair (ml/s)		Qair (ml/s)
Pdriv (bar)	IC 1	Pdriv (bar)	IC 2	Pdriv (bar)	IC 3
0	0	0	0	0	0
4	9.27	4	10.95	4	8.27
4	9.26	4	10.96	4	8.28
4	9.27	4	10.93	4	8.27
4	9.25	4	10.98	4	8.26
4	9.25	4	10.98	4	8.26
5	11.28	5	14.26	5	10.97
5	11.31	5	14.27	5	10.97
5	11.3	5	14.27	5	10.98
5	11.34	5	14.27	5	10.96
5	11.34	5	14.26	5	10.98
6	14.63	6	17.69	6	13.51
6	14.69	6	17.69	6	13.5
6	14.68	6	17.67	6	13.52
6	14.65	6	17.67	6	13.52
6	14.66	6	17.66	6	13.52
7	17.45	7	21.19	7	16.26
7	17.43	7	21.2	7	16.29
7	17.45	7	21.23	7	16.28
7	17.46	7	21.23	7	16.28
7	17.5	7	21.21	7	16.29
MEAN	Qair (ml/min)	MEAN	Qair (ml/min)	MEAN	Qair (ml/min)
Pdriv (bar)	IC 1	Pdriv (bar)	IC 2	Pdriv (bar)	IC 3
0	0	0	0	0	0
4	555.6	4	657.6	4	496.08
5	678.84	5	855.96	5	658.32
6	879.72	6	1060.56	6	810.84
7	1047.48	7	1272.72	7	976.8
SD	Qair (ml/min)	SD	Qair (ml/min)	SD	Qair (ml/min)
Pdriv (bar)	IC 1	Pdriv (bar)	IC 2	Pdriv (bar)	IC 3
0	0	0	0	0	0
4	0.6	4	1.27279	4	0.501996
5	1.56461	5	0.328634	5	0.501996
6	1.43248	6	0.804984	6	0.536656
7	1.55306	7	1.07331	7	0.734847
	Qair (ml/min)
Pdriv (bar)	Manufacturer	Error (+15%)	Error (-15%)
0	0	0	0
7	1100	1265	935
Air distal pressure
Average distal pressure value for each pulse
	Air distal pressure (cmH2O)
Pdriv (bar)	IC 1	IC 2	IC 3
4	6.03	6.06	5.81
4	6.06	5.98	5.73
4	5.98	6.08	5.79
4	5.99	6.03	5.79
4	5.97	5.92	5.72
5	5.72	6.26	6.16
5	5.9	6.3	6.08
5	5.82	6.26	6.03
5	5.7	6.32	5.93
5	5.78	6.38	5.91
6	6.22	6.44	6.3
6	6.3	6.46	6.29
6	6.16	6.42	6.26
6	6.19	6.48	6.29
6	6.13	6.41	6.21
7	6.65	6.75	6.6
7	6.59	6.71	6.54
7	6.5	6.75	6.59
7	6.51	6.67	6.65
7	6.55	6.77	6.63
	Air distal pressure (cmH2O)
	CPAP + IC						CPAP
	MEAN			SD			MEAN			SD
Pdriv (bar)	IC 1	IC 2	IC 3	IC 1	IC 2	IC 3
4	6.006	6.014	5.768	0.0378153	0.0646529	0.0402492	5.3	5.25	5.21818	9.36222e-16	0.0527046	0.040452
5	5.784	6.304	6.022	0.0804984	0.0497996	0.104259	5.01	5.3	5.22222	0.0316228	9.36222e-16	0.0440959
6	6.2	6.442	6.27	0.065192	0.0286356	0.0367423	5	5.17	5.4	0	0.0483046	9.36222e-16
7	6.56	6.73	6.602	0.0616441	0.04	0.0420714	5.1	5.13	5.48	9.36222e-16	0.0483046	0.0421637
1 pulse of the inhalation catheter (IC)
	IC 1				IC 2				IC 3
	Pdriv (bar)				Pdriv (bar)				Pdriv (bar)
Time (s)	4	5	6	7	4	5	6	7	4	5	6	7
0	5.3	5	5	5.1	5.2	5.3	5.1	5.1	5.2	5.2	5.4	5.5
0.1	5.3	5	5	5.1	5.2	5.3	5.2	5.2	5.2	5.2	5.4	5.5
0.2	5.3	5	5	5.1	5.2	5.3	5.1	5.1	5.2	5.2	5.4	5.5
0.3	5.3	5	5	5.1	5.2	5.3	5.1	5.2	5.2	5.2	5.4	5.5
0.4	5.3	5	5	5.1	5.2	5.3	5.2	5.2	5.2	5.2	5.4	5.5
0.5	5.3	5	5	5.1	5.3	5.3	5.2	5.1	5.2	5.3	5.4	5.4
0.6	5.3	5.1	5	5.1	5.3	5.3	5.2	5.1	5.2	5.2	5.4	5.4
0.7	5.3	5	5	5.1	5.3	5.3	5.2	5.1	5.2	5.3	5.4	5.5
0.8	5.3	5	5	5.1	5.3	5.3	5.2	5.1	5.2	5.2	5.4	5.5
0.9	5.3	5	5	5.1	5.3	5.3	5.2	5.1	5.3	5.6	5.4	5.5
1	5.5	5	5.3	5.1	5.5	5.6	5.5	5.6	5.3	5.8	5.8	5.8
1.1	5.8	5.3	5.8	5.5	5.8	6	6	6.1	5.6	5.9	6.1	6.2
1.2	5.9	5.6	6	6.1	5.9	6.1	6.2	6.4	5.7	5.8	6.2	6.4
1.3	5.9	5.8	6.1	6.4	6	6.1	6.4	6.5	5.8	5.9	6.3	6.5
1.4	5.9	5.9	6.2	6.5	6	6.2	6.4	6.6	5.8	5.9	6.3	6.5
1.5	5.9	5.9	6.2	6.5	6	6.2	6.4	6.6	5.8	5.9	6.4	6.6
1.6	6	5.9	6.2	6.6	6	6.3	6.4	6.6	5.8	5.9	6.4	6.6
1.7	5.9	5.9	6.2	6.6	6	6.3	6.4	6.6	5.8	5.9	6.3	6.6
1.8	5.9	5.9	6.2	6.6	6	6.3	6.4	6.6	5.8	5.9	6.3	6.6
1.9	5.9	5.9	6.2	6.6	6	6.3	6.4	6.7	5.8	5.9	6.3	6.6
2	6	5.9	6.2	6.6	6	6.3	6.4	6.7	5.8	5.9	6.3	6.6
2.1	6	5.9	6.2	6.6	6	6.2	6.4	6.7	5.8	5.9	6.3	6.6
2.2	6	5.9	6.2	6.6	6	6.3	6.4	6.7	5.8	5.9	6.3	6.6
2.3	6	5.9	6.2	6.6	6	6.3	6.4	6.7	5.8	5.9	6.3	6.6
2.4	6	5.9	6.2	6.6	6	6.3	6.4	6.7	5.8	5.9	6.3	6.6
2.5	6	5.9	6.2	6.6	6	6.3	6.4	6.8	5.8	5.9	6.2	6.6
2.6	6	5.8	6.2	6.6	6	6.3	6.4	6.7	5.8	5.9	6.2	6.5
2.7	6	5.9	6.2	6.6	6	6.3	6.4	6.7	5.8	5.9	6.3	6.6
2.8	6	5.9	6.2	6.6	6	6.3	6.4	6.7	5.8	5.8	6.3	6.6
2.9	6	5.9	6.2	6.6	6	6.3	6.4	6.6	5.8	5.8	6.3	6.6
3	6	5.9	6.2	6.6	6	6.3	6.4	6.6	5.8	5.9	6.3	6.6
3.1	6	5.9	6.2	6.6	6	6.2	6.4	6.6	5.8	5.8	6.3	6.5
3.2	6	5.8	6.2	6.6	6	6.3	6.4	6.7	5.8	5.9	6.3	6.6
3.3	6	5.8	6.2	6.6	5.9	6.3	6.4	6.7	5.8	5.8	6.3	6.6
3.4	6	5.9	6.2	6.6	6	6.3	6.4	6.7	5.8	5.8	6.3	6.6
3.5	6	5.8	6.2	6.6	6	6.2	6.4	6.7	5.8	5.8	6.3	6.6
3.6	5.9	5.8	6.2	6.6	6	6.2	6.3	6.7	5.8	5.9	6.3	6.6
3.7	6	5.9	6.2	6.6	6	6.2	6.3	6.7	5.8	5.9	6.3	6.6
3.8	6	5.9	6.1	6.7	6	6.2	6.4	6.7	5.8	5.9	6.2	6.6
3.9	6	5.9	6.2	6.6	6	6.2	6.3	6.8	5.8	5.8	6.3	6.6
4	6	5.9	6.2	6.6	6	6.3	6.3	6.8	5.8	5.9	6.3	6.6
4.1	6	5.9	6.2	6.6	6	6.3	6.3	6.8	5.7	5.9	6.2	6.6
4.2	6	5.9	6.1	6.6	6	6.3	6.3	6.8	5.7	5.9	6.3	6.6
4.3	6	5.9	6.2	6.6	6	6.3	6.3	6.8	5.7	5.9	6.3	6.6
4.4	6	5.9	6.2	6.6	6.1	6.3	6.4	6.7	5.7	5.9	6.3	6.6
4.5	6	5.9	6.2	6.6	6.1	6.3	6.4	6.7	5.7	5.9	6.3	6.6
4.6	6	5.9	6.2	6.6	6.1	6.2	6.4	6.6	5.8	5.9	6.3	6.6
4.7	6	5.9	6.2	6.6	6.1	6.2	6.4	6.6	5.8	5.9	6.2	6.5
4.8	6	5.9	6.2	6.6	6.1	6.2	6.5	6.7	5.8	5.9	6.2	6.6
4.9	6	5.9	6.2	6.6	6	6.3	6.4	6.7	5.8	5.9	6.2	6.5
5	6	5.9	6.2	6.6	6.1	6.3	6.5	6.7	5.8	5.9	6.3	6.6
5.1	6	5.9	6.2	6.6	6.1	6.2	6.4	6.7	5.8	5.9	6.3	6.5
5.2	6	5.9	6.2	6.6	6.1	6.3	6.4	6.7	5.8	5.9	6.3	6.5
5.3	6	5.9	6.2	6.6	6.1	6.3	6.5	6.6	5.8	5.9	6.3	6.5
5.4	6	5.8	6.2	6.6	6.1	6.3	6.5	6.7	5.8	5.9	6.3	6.5
5.5	6	5.8	6.2	6.6	6.1	6.3	6.5	6.7	5.8	5.9	6.3	6.6
5.6	6	5.8	6.2	6.6	6	6.3	6.5	6.6	5.8	5.9	6.3	6.6
5.7	6	5.8	6.2	6.6	6	6.3	6.5	6.6	5.8	5.9	6.2	6.6
5.8	6	5.8	6.2	6.6	6	6.3	6.4	6.6	5.8	5.9	6.2	6.6
5.9	6	5.8	6.2	6.6	6	6.3	6.4	6.6	5.8	5.9	6.2	6.6
6	6	5.8	6.2	6.7	6	6.3	6.5	6.7	5.8	5.9	6.2	6.5
6.1	6	5.8	6.2	6.6	6	6.3	6.5	6.7	5.7	5.9	6.2	6.6
6.2	6	5.8	6.2	6.6	6	6.3	6.4	6.7	5.7	5.9	6.3	6.6
6.3	6	5.8	6.2	6.6	6	6.3	6.4	6.7	5.7	5.9	6.2	6.6
6.4	6	5.8	6.2	6.6	6	6.3	6.4	6.7	5.7	5.9	6.2	6.5
6.5	6	5.9	6.2	6.6	6	6.3	6.5	6.8	5.7	5.9	6.2	6.6
6.6	6	5.8	6.2	6.7	6	6.3	6.5	6.8	5.7	5.9	6.2	6.6
6.7	5.9	5.8	6.2	6.6	6	6.3	6.5	6.8	5.7	5.9	6.2	6.5
6.8	6	5.8	6.2	6.6	6	6.3	6.4	6.8	5.8	5.9	6.2	6.6
6.9	6	5.8	6.2	6.6	6	6.3	6.4	6.8	5.8	5.9	6.2	6.6
7	6	5.8	6.2	6.6	6	6.4	6.4	6.8	5.8	5.9	6.2	6.5
7.1	6	5.8	6.2	6.7	6	6.3	6.4	6.8	5.8	5.9	6.2	6.5
7.2	6	5.9	6.2	6.6	6	6.3	6.4	6.8	5.8	5.8	6.2	6.5
7.3	6	5.9	6.2	6.7	6	6.3	6.4	6.9	5.8	5.9	6.2	6.5
7.4	6	5.9	6.2	6.7	6	6.3	6.4	6.9	5.8	5.8	6.2	6.5
7.5	6	5.9	6.2	6.7	6.1	6.3	6.4	6.8	5.8	5.9	6.2	6.5
7.6	6	5.9	6.2	6.7	6.1	6.3	6.4	6.8	5.8	5.9	6.2	6.5
7.7	6	5.9	6.2	6.7	6.1	6.3	6.4	6.8	5.8	5.9	6.2	6.5
7.8	6	5.9	6.2	6.7	6.1	6.3	6.5	6.8	5.8	5.9	6.2	6.5
7.9	6	5.9	6.2	6.6	6.1	6.3	6.5	6.8	5.8	5.9	6.2	6.5
8	6	5.9	6.2	6.6	6.1	6.3	6.5	6.8	5.8	5.9	6.2	6.5
8.1	6	5.8	6.2	6.6	6.1	6.3	6.5	6.8	5.8	5.9	6.2	6.6
8.2	6	5.8	6.2	6.7	6.1	6.3	6.4	6.8	5.8	5.9	6.2	6.6
8.3	6	5.8	6.2	6.7	6.1	6.3	6.4	6.8	5.8	5.9	6.2	6.5
8.4	6	5.7	6.2	6.7	6.1	6.3	6.4	6.8	5.8	5.9	6.2	6.5
8.5	6	5.7	6.2	6.7	6.1	6.3	6.5	6.8	5.8	5.9	6.2	6.5
8.6	6	5.8	6.2	6.7	6.1	6.3	6.5	6.8	5.8	5.9	6.2	6.5
8.7	6	5.8	6.2	6.7	6.1	6.3	6.5	6.8	5.8	6	6.2	6.5
8.8	6	5.8	6.2	6.7	6.1	6.3	6.4	6.8	5.8	5.9	6.2	6.5
8.9	6	5.8	6.2	6.7	6.1	6.3	6.4	6.8	5.8	5.9	6.2	6.5
9	6	5.8	6.2	6.7	6.1	6.3	6.4	6.8	5.8	5.9	6.1	6.5
9.1	6	5.8	6.2	6.7	6	6.3	6.4	6.8	5.8	5.9	6.2	6.5
9.2	6	5.8	6.2	6.7	6	6.3	6.4	6.8	5.8	5.9	6.2	6.5
9.3	6	5.8	6.2	6.6	6.1	6.2	6.4	6.7	5.8	5.9	6.2	6.5
9.4	6	5.8	6.2	6.6	6.1	6.3	6.4	6.7	5.8	6	6.2	6.5
9.5	6	5.8	6.2	6.6	6.1	6.3	6.5	6.7	5.8	6	6.2	6.5
9.6	6	5.8	6.2	6.6	6.1	6.3	6.5	6.7	5.8	5.9	6.2	6.5
9.7	6	5.8	6.2	6.6	6.1	6.3	6.5	6.7	5.8	5.9	6.2	6.5
9.8	6	5.8	6.2	6.7	6.1	6.3	6.4	6.6	5.8	6	6.2	6.5
9.9	6	5.8	6.2	6.6	6	6.3	6.4	6.6	5.8	5.9	6.2	6.5
10	6	5.8	6.2	6.7	6	6.3	6.4	6.6	5.8	5.9	6.2	6.5
10.1	6	5.8	6.2	6.7	6.1	6.3	6.5	6.6	5.8	6	6.2	6.5
10.2	6	5.8	6.2	6.7	6.1	6.2	6.5	6.6	5.8	6	6.2	6.5
10.3	6	5.9	6.2	6.7	6.1	6.3	6.4	6.6	5.8	5.9	6.2	6.5
10.4	6	5.8	6.2	6.7	6.1	6.3	6.4	6.6	5.8	5.9	6.2	6.6
10.5	6	5.8	6.2	6.7	6.1	6.3	6.4	6.6	5.8	5.9	6.2	6.5
10.6	6	5.8	6.2	6.7	6.1	6.3	6.4	6.7	5.8	5.9	6.2	6.5
10.7	6	5.8	6.2	6.7	6.1	6.3	6.4	6.7	5.8	5.9	6.3	6.5
10.8	6	5.8	6.2	6.7	6.1	6.3	6.4	6.7	5.8	5.9	6.2	6.5
10.9	6	5.8	6.2	6.6	6.1	6.3	6.4	6.7	5.8	5.9	6.2	6.5
11	6	5.8	6.2	6.6	6.1	6.3	6.4	6.7	5.8	5.9	6.1	6.5
11.1	5.9	5.8	6.2	6.7	6.1	6.3	6.4	6.8	5.8	5.9	6.1	6.5
11.2	5.9	5.8	6.2	6.7	6.1	6.3	6.5	6.8	5.8	5.9	6.2	6.5
11.3	5.9	5.8	6.2	6.7	6.1	6.3	6.5	6.7	5.8	6	6.2	6.5
11.4	5.9	5.8	6.2	6.7	6.1	6.3	6.5	6.8	5.8	6	6.2	6.5
11.5	5.9	5.8	6.2	6.6	6.1	6.3	6.4	6.7	5.8	6	6.2	6.5
11.6	5.9	5.8	6.2	6.7	6.1	6.3	6.4	6.8	5.8	6	6.1	6.5
11.7	6	5.8	6.2	6.6	6.1	6.3	6.5	6.7	5.8	6	6.2	6.5
11.8	6	5.8	6.2	6.6	6.1	6.3	6.5	6.8	5.8	5.9	6.2	6.5
11.9	6	5.8	6.2	6.6	6.1	6.3	6.6	6.8	5.8	5.9	6.2	6.5
12	6	5.8	6.2	6.6	6.1	6.3	6.5	6.7	5.8	5.9	6.2	6.5
12.1	6	5.8	6.2	6.6	6.1	6.3	6.4	6.8	5.8	6	6.2	6.5
12.2	6	5.8	6.2	6.6	6.1	6.3	6.4	6.8	5.8	6	6.2	6.5
12.3	6	5.8	6.2	6.6	6.1	6.3	6.4	6.8	5.8	6	6.2	6.5
12.4	6	5.8	6.2	6.6	6.1	6.4	6.4	6.8	5.8	6	6.2	6.5
12.5	6	5.8	6.2	6.6	6.1	6.3	6.4	6.8	5.8	5.9	6.3	6.5
12.6	6	5.7	6.2	6.6	6.1	6.3	6.4	6.9	5.8	5.9	6.2	6.5
12.7	6	5.7	6.2	6.6	6.1	6.3	6.4	6.9	5.8	6	6.2	6.5
12.8	6	5.7	6.2	6.6	6.1	6.3	6.4	6.9	5.8	5.9	6.2	6.5
12.9	6	5.8	6.2	6.7	6.1	6.3	6.4	6.8	5.8	6	6.2	6.5
13	6	5.8	6.2	6.7	6.1	6.3	6.4	6.9	5.9	5.9	6.2	6.5
13.1	6	5.8	6.2	6.7	5.8	6.3	6.4	6.9	5.8	5.9	6.2	6.5
13.2	6	5.8	6.2	6.6	6	6.3	6.4	6.9	5.8	5.9	6.1	6.5
13.3	6	5.8	6.2	6.7	6.1	6.3	6.4	6.9	5.8	5.9	6.2	6.5
13.4	6	5.8	6.2	6.7	6.1	6.3	6.3	6.8	5.9	5.9	6.2	6.5
13.5	6	5.8	6.2	6.7	6.1	6.3	6.3	6.8	5.8	5.9	6.1	6.5
13.6	6	5.8	6.2	6.7	6.1	6.3	6.4	6.8	5.8	6	6.2	6.5
13.7	6	5.8	6.2	6.6	6.1	6.3	6.4	6.8	5.8	5.9	6.1	6.5
13.8	6	5.8	6.2	6.6	6	6.3	6.4	6.8	5.8	6	6.1	6.6
13.9	5.9	5.8	6.2	6.6	6.1	6.3	6.4	6.8	5.8	6	6.1	6.6
14	5.9	5.8	6.2	6.6	6.1	6.3	6.4	6.7	5.8	6	6.1	6.6
14.1	6	5.7	6.2	6.7	6.1	6.3	6.4	6.8	5.8	5.9	6.1	6.6
14.2	6	5.8	6.2	6.7	6.1	6.4	6.5	6.8	5.8	5.9	6.1	6.6
14.3	6	5.7	6.2	6.7	6.1	6.4	6.5	6.8	5.8	5.9	6.1	6.5
14.4	6	5.7	6.2	6.7	6.1	6.4	6.5	6.7	5.8	6	6.1	6.5
14.5	6	5.7	6.2	6.7	6.1	6.4	6.5	6.8	5.8	6	6.2	6.6
14.6	6	5.7	6.2	6.7	6.1	6.3	6.5	6.7	5.8	6	6.2	6.5
14.7	6	5.8	6.2	6.7	6.1	6.3	6.5	6.7	5.8	5.9	6.2	6.5
14.8	6	5.8	6.2	6.7	6.1	6.4	6.4	6.8	5.8	5.9	6.2	6.5
14.9	6	5.7	6.2	6.7	6.1	6.4	6.4	6.7	5.8	5.9	6.2	6.5
15	6	5.7	6.2	6.7	6.1	6.3	6.4	6.7	5.8	5.9	6.2	6.6

## Sheet: High speed camera analysis
Pdriv: driving pressure
Djet: diameter of the liquid jet before break-up
Ljet: distance at which the aerosol cone is formed
Lcol: distance that the particles would travel before colliding the trachea of the 3D model
α: aerosol cone angle
MEAN: mean values
SD: standard deviation
High speed camera analysis
	D jet (mm)
	H2Od			Surfactant			PFD			FC-75
Pdriv (bar)	4	5	6	4	5	6	4	5	6	4	5	6
Frame 1	0.063913	0.0659627	0.0659627	0.123595	0.110327	0.124183	0.0783333	0.129286	0.0957792	0.0580392	0.0604575	0.0531373
Frame 2	0.0659627	0.063913	0.0659627	0.12366	0.113595	0.120915	0.085	0.0941558	0.0876623	0.0629412	0.0531373	0.0490196
Frame 3	0.0659627	0.0659627	0.063913	0.12366	0.111111	0.124183	0.0766667	0.127143	0.103117	0.0555556	0.0580392	0.0515033
Frame 4	0.063913	0.0680124	0.0659627	0.125817	0.116863	0.119281	0.0833333	0.0974026	0.0974026	0.0604575	0.0564052	0.0498693
Frame 5	0.063913	0.063913	0.0680124	0.125752	0.114379	0.119281	0.0833333	0.0926623	0.0885065	0.0628758	0.0539216	0.0506536
Frame 6	0.0680124	0.0659627	0.0659627	0.12366	0.112745	0.121765	0.075	0.131494	0.0909091	0.0571895	0.0620915	0.0515033
Frame 7	0.0667702	0.063913	0.0659627	0.12366	0.112745	0.122549	0.0733333	0.128247	0.0966234	0.060719	0.0588235	0.0515033
Frame 8	0.0667702	0.063913	0.0659627	0.121438	0.111111	0.115229	0.0725333	0.131494	0.0982468	0.0620915	0.0580392	0.0522876
Frame 9	0.0652174	0.0659627	0.0701242	0.12366	0.111111	0.124183	0.0825333	0.131429	0.0909091	0.0650327	0.0588235	0.0522876
Frame 10	0.0659627	0.063913	0.063913	0.127974	0.110327	0.116013	0.0758667	0.133117	0.0885065	0.0628758	0.0604575	0.0498693
Frame 11	0.063913	0.063913	0.063913	0.12366	0.100523	0.120915	0.0783333	0.0811688	0.0901299	0.0604575	0.0588235	0.0539216
Frame 12	0.063913	0.0659627	0.0659627	0.119281	0.112745	0.119281	0.0825333	0.0941558	0.0844156	0.0604575	0.0596732	0.0490196
Frame 13	0.063913	0.0659627	0.0659627	0.130131	0.118497	0.114379	0.0758667	0.126623	0.0901299	0.0629412	0.0596732	0.0515033
Frame 14	0.063913	0.0680124	0.063913	0.121438	0.116013	0.119281	0.0783333	0.133571	0.0892857	0.065098	0.0702614	0.0506536
Frame 15	0.0659627	0.0659627	0.0659627	0.114967	0.116863	0.125817	0.0783333	0.0926623	0.0892857	0.060719	0.0662092	0.0530719
Frame 16	0.0618634	0.0680124	0.0680124	0.121438	0.114379	0.112745	0.0833333	0.127143	0.0957792	0.065098	0.0588235	0.0515033
Frame 17	0.063913	0.0680124	0.0659627	0.119281	0.116013	0.118497	0.07	0.0909091	0.103896	0.065098	0.0571895	0.0515033
Frame 18	0.0659627	0.0659627	0.063913	0.123595	0.116863	0.125817	0.0775333	0.0974026	0.103896	0.0629412	0.0571895	0.0490196
Frame 19	0.063913	0.0659627	0.0659627	0.123595	0.116863	0.127451	0.0792	0.0998701	0.105519	0.0637255	0.0588235	0.0457516
Frame 20	0.063913	0.063913	0.0659627	0.125752	0.111961	0.120131	0.075	0.116883	0.103896	0.065098	0.0588235	0.0522876
MEAN	D jet (mm)					SD	D jet (mm)
Pdriv (bar)	H2Od	Surfactant	PFD	FC-75		Pdriv (bar)	H2Od	Surfactant	PFD	FC-75
4	0.0648789	0.123301	0.07822	0.0619706		4	0.00147583	0.00324474	0.00411104	0.00276755
5	0.0656553	0.113252	0.112841	0.0592843		5	0.00152735	0.00392626	0.0187041	0.00375129
6	0.0658634	0.120595	0.0946948	0.0509935		6	0.0015649	0.00402053	0.00660415	0.00186374
Superposition of 10,000 frames:
	L jet (mm)
Pdriv (bar)	H2Od	Surfactant	PFD	FC-75
4	0.65528	0.316993	0.156667	0.415033
5	0.64441	0.343137	0.154221	0.168301
6	0.669255	0.169935	0.107143	0.133987
	a (º)
Pdriv (bar)	H2Od	Surfactant	PFD	FC-75
4	29.7852	25.5979	33.5948	59.9243
5	46.9906	38.8915	52.9834	42.2514
6	50.8049	50.4063	56.2685	45.4834
	L col (mm)
Pdriv (bar)	H2Od	Surfactant	PFD	FC-75
4	10.6671	11.9087	8.95485	5.03629
5	6.76836	7.81616	5.44832	7.06651
6	6.27494	5.76817	5.05863	6.50262

## Sheet: Deposition study
Pdriv: driving pressure
M: mass
E: mass flow rate
PM: physical model
HD: holding device
AC: aerosol chamber
FP: fine particles
AR: aerosolization rate
MEAN: mean values
SD: standard deviation
H2Od
Density (g/cm3)	0.9982
Pulse (s)	40
		t=0					t=40s
Pdriv (bar)	Repetition	MPM+HD (g)	MAC (g)	MPM (g)	MPM+HD+plate (g)	Mplate (g)	MPM+HD (g)	MPM (g)	MAC (g)	dMPM (g)	dMplate (g)	dMAC (g)	MFP (g)	MPM (%)	Mplate (%)	MFP (%)	EPM (ml/min)	E+3 (ml/min)	EFP (ml/min)	AR (ml/min)	AR (kg/s)
4	1	36.496	10.0543	13.9745	37.4397	0.8284	36.6113	14.0898	9.0681	0.1153	0.8284	0.9862	0.0425	11.6913	83.9992	4.30947	0.173262	1.24484	0.063865	1.48197	2.46995e-05
4	2	36.5441	11.9211	14.0226	37.4785	0.8132	36.6653	14.1438	10.9528	0.1212	0.8132	0.9683	0.0339	12.5168	83.9822	3.50098	0.182128	1.222	0.0509417	1.45507	2.42512e-05
4	3	36.4635	10.9528	13.942	37.4188	0.8523	36.5665	14.045	9.9788	0.103	0.8523	0.974	0.0187	10.5749	87.5051	1.91992	0.154779	1.28076	0.0281006	1.46363	2.43939e-05
4	4	36.5172	9.9788	13.9957	37.4479	0.7752	36.6727	14.1512	8.9985	0.1555	0.7752	0.9803	0.0496	15.8625	79.0778	5.05968	0.233671	1.1649	0.0745342	1.4731	2.45517e-05
4	5	36.5589	11.7035	14.0374	37.5054	0.7716	36.7338	14.2123	10.7128	0.1749	0.7716	0.9907	0.0442	17.6542	77.8843	4.46149	0.262823	1.15949	0.0664196	1.48873	2.48122e-05
4	6	36.6363	10.7128	14.1148	37.5878	0.8626	36.7252	14.2037	9.744	0.0889	0.8626	0.9688	0.0173	9.1763	89.038	1.78571	0.13359	1.29623	0.0259968	1.45582	2.42637e-05
4	7	36.669	9.741	14.1475	37.6106	0.8545	36.7561	14.2346	8.7664	0.0871	0.8545	0.9746	0.033	8.937	87.677	3.386	0.130886	1.28406	0.0495893	1.46454	2.44089e-05
MEAN														12.3617	84.1427	3.49559	0.181591	1.23604	0.0513496	1.46898	2.4483e-05
SD														3.40084	3.84335	1.27592	0.0499576	0.056458	0.018743	0.0128499	2.14165e-07
5	1	36.5701	10.3348	14.0495	37.6593	0.9375	36.7218	14.2012	9.2196	0.1517	0.9375	1.1152	0.026	13.6029	84.0656	2.33142	0.22796	1.40879	0.0390703	1.67582	2.79303e-05
5	2	36.6861	9.2196	14.1655	37.7667	0.9283	36.8384	14.3178	8.1077	0.1523	0.9283	1.1119	0.0313	13.6973	83.4877	2.815	0.228862	1.39496	0.0470347	1.67086	2.78476e-05
5	3	36.7243	11.1309	14.2037	37.8166	0.9455	36.8711	14.3505	9.9872	0.1468	0.9455	1.1437	0.0514	12.8355	82.6703	4.49419	0.220597	1.42081	0.077239	1.71864	2.86441e-05
5	4	36.8252	11.6146	14.3046	37.9199	0.9475	36.9724	14.4518	10.4884	0.1472	0.9475	1.1262	0.0315	13.0705	84.1325	2.79702	0.221198	1.42381	0.0473352	1.69235	2.82058e-05
5	5	36.8945	10.4884	14.3739	37.974	0.964	37.01	14.4894	9.3743	0.1155	0.964	1.1141	0.0346	10.3671	86.5272	3.10565	0.173562	1.44861	0.0519936	1.67416	2.79027e-05
5	6	36.9563	11.7199	14.4357	38.0722	1.0153	37.0569	14.5363	10.5452	0.1006	1.0153	1.1747	0.0588	8.56389	86.4306	5.00553	0.151172	1.5257	0.088359	1.76523	2.94205e-05
5	7	37.0186	10.5452	14.498	38.1446	1.0256	37.119	14.5984	9.3888	0.1004	1.0256	1.1564	0.0304	8.68212	88.689	2.62885	0.150872	1.54117	0.0456822	1.73773	2.89621e-05
MEAN														11.5144	85.1615	3.32402	0.196318	1.45198	0.0566734	1.70497	2.84161e-05
SD														2.12692	3.41016	1.08668	0.0362634	0.0581422	0.0185275	0.0365445	6.09075e-07
6	1	37.4043	9.9909	14.8781	38.7291	1.1557	37.5734	15.0472	8.6215	0.1691	1.1557	1.3694	0.0446	12.3485	84.3946	3.2569	0.254107	1.73668	0.0670206	2.0578	3.42967e-05
6	2	37.4447	12.0695	14.9185	38.7533	1.2078	37.5455	15.0193	10.7147	0.1008	1.2078	1.3548	0.0462	7.44021	89.1497	3.4101	0.151473	1.81497	0.069425	2.03586	3.39311e-05
6	3	37.4255	10.6556	14.8993	38.7295	1.1273	37.6022	15.076	9.337	0.1767	1.1273	1.3186	0.0146	13.4006	85.4922	1.10723	0.265528	1.694	0.0219395	1.98147	3.30244e-05
6	4	37.4388	9.3368	14.9126	38.7586	1.1562	37.6024	15.0762	7.8966	0.1636	1.1562	1.4402	0.1204	11.3595	80.2805	8.35995	0.245843	1.73743	0.180926	2.1642	3.60699e-05
6	5	37.3887	11.5392	14.8625	38.7265	1.1498	37.5767	15.0505	10.1805	0.188	1.1498	1.3587	0.0209	13.8368	84.625	1.53824	0.282509	1.72781	0.0314065	2.04173	3.40288e-05
6	6	37.4184	10.1805	14.8922	38.7518	1.1904	37.5614	15.0352	8.8195	0.143	1.1904	1.361	0.0276	10.507	87.4651	2.02792	0.214887	1.78882	0.0414747	2.04518	3.40864e-05
6	7	37.391	8.8195	14.8648	38.696	1.0944	37.6016	15.0754	7.4855	0.2106	1.0944	1.334	0.029	15.7871	82.039	2.17391	0.31647	1.64456	0.0435784	2.00461	3.34101e-05
MEAN														12.0776	84.7421	3.18035	0.247259	1.73489	0.0651101	2.04726	3.41211e-05
SD														2.5722	2.76399	2.63476	0.0526597	0.0565863	0.0539404	0.0578761	9.64601e-07
	p
Pdriv (bar)	EPM	E+3	EFP	AR
4--5	0.5397	1.338e-05	0.6028	1.7039e-09
5--6	0.0567	8.4909e-07	0.7024	1.6176e-08
Surfactant
Density (g/cm3)	1
Pulse (s)	40
		t=0					t=40s															Phospholipid concentration (mg/min)
Pdriv (bar)	Repetition	MPM+HD (g)	MAC (g)	MPM (g)	MPM+HD+plate (g)	Mplate (g)	MPM+HD (g)	MPM (g)	MAC (g)	dMPM (g)	dMplate (g)	dMAC (g)	MFP (g)	MPM (%)	Mplate (%)	MFP (%)	EPM (ml/min)	E+3 (ml/min)	EFP (ml/min)	AR (ml/min)	AR (kg/s)	EPM (mg/min)	E+3 (mg/min)	EFP (mg/min)	AR (mg/min)
4	1	36.3477	11.0642	13.8265	36.5435	0.0735	36.47	13.9488	10.8208	0.1223	0.0735	0.2434	0.0476	50.2465	30.1972	19.5563	0.18345	0.11025	0.0714	0.3651	6.085e-06	14.676	8.82	5.712	29.208
4	2	36.4691	10.8208	13.9479	36.6525	0.1436	36.5089	13.9877	10.6124	0.0398	0.1436	0.2084	0.025	19.0979	68.906	11.9962	0.0597	0.2154	0.0375	0.3126	5.21e-06	4.776	17.232	3	25.008
4	3	36.5029	10.6124	13.9817	36.6777	0.133	36.5447	14.0235	10.4116	0.0418	0.133	0.2008	0.026	20.8167	66.2351	12.9482	0.0627	0.1995	0.039	0.3012	5.02e-06	5.016	15.96	3.12	24.096
4	4	36.5336	10.4116	14.0124	36.708	0.1053	36.6027	14.0815	10.2187	0.0691	0.1053	0.1929	0.0185	35.8217	54.5879	9.59046	0.10365	0.15795	0.02775	0.28935	4.8225e-06	8.292	12.636	2.22	23.148
4	5	36.5676	10.2187	14.0464	36.743	0.1211	36.6219	14.1007	10.0253	0.0543	0.1211	0.1934	0.018	28.0765	62.6163	9.30714	0.08145	0.18165	0.027	0.2901	4.835e-06	6.516	14.532	2.16	23.208
4	6	36.6017	10.0253	14.0805	36.7787	0.1443	36.6344	14.1132	9.8211	0.0327	0.1443	0.2042	0.0272	16.0137	70.666	13.3203	0.04905	0.21645	0.0408	0.3063	5.105e-06	3.924	17.316	3.264	24.504
4	7	36.6151	9.8211	14.0939	36.7906	0.1293	36.6613	14.1401	9.6252	0.0462	0.1293	0.1959	0.0204	23.5835	66.0031	10.4135	0.0693	0.19395	0.0306	0.29385	4.8975e-06	5.544	15.516	2.448	23.508
MEAN														23.7454	64.9548	11.2998	0.070975	0.19415	0.033775	0.2989	4.98167e-06	5.678	15.532	2.702	23.912
SD														6.44668	7.39704	2.02296	0.0192691	0.0221097	0.00604663	0.0094009	1.56682e-07	1.54153	1.76878	0.483731	0.752072
5	1	36.2848	9.4172	13.762	36.5191	0.0908	36.4283	13.9055	9.1652	0.1435	0.0908	0.252	0.0177	56.9444	36.0317	7.02381	0.21525	0.1362	0.02655	0.378	6.3e-06	17.22	10.896	2.124	30.24
5	2	36.415	9.1652	13.8922	36.6478	0.1702	36.4776	13.9548	8.9063	0.0626	0.1702	0.2589	0.0261	24.1792	65.7397	10.0811	0.0939	0.2553	0.03915	0.38835	6.4725e-06	7.512	20.424	3.132	31.068
5	3	36.4753	8.9063	13.9525	36.7035	0.1648	36.5387	14.0159	8.6593	0.0634	0.1648	0.247	0.0188	25.668	66.7206	7.61134	0.0951	0.2472	0.0282	0.3705	6.175e-06	7.608	19.776	2.256	29.64
5	4	36.5233	8.6593	14.0005	36.7491	0.1578	36.5913	14.0685	8.4304	0.068	0.1578	0.2289	0.0031	29.7073	68.9384	1.3543	0.102	0.2367	0.00465	0.34335	5.7225e-06	8.16	18.936	0.372	27.468
5	5	36.5679	8.4304	14.0451	36.7907	0.1274	36.6633	14.1405	8.1929	0.0954	0.1274	0.2375	0.0147	40.1684	53.6421	6.18947	0.1431	0.1911	0.02205	0.35625	5.9375e-06	11.448	15.288	1.764	28.5
5	6	36.6362	8.1929	14.1134	36.8595	0.1925	36.667	14.1442	7.9513	0.0308	0.1925	0.2416	0.0183	12.7483	79.6772	7.5745	0.0462	0.28875	0.02745	0.3624	6.04e-06	3.696	23.1	2.196	28.992
5	7	36.6461	7.9513	14.1233	36.8693	0.1472	36.7221	14.1993	7.7136	0.076	0.1472	0.2377	0.0145	31.9731	61.9268	6.10013	0.114	0.2208	0.02175	0.35655	5.9425e-06	9.12	17.664	1.74	28.524
MEAN														27.294	66.127	6.57895	0.09905	0.239975	0.023875	0.3629	6.04833e-06	7.924	19.198	1.91	29.032
SD														8.72075	9.08358	3.12308	0.0316476	0.0329643	0.0113337	0.0153131	2.55219e-07	2.53181	2.63714	0.906692	1.22505
6	1	36.2818	9.49	13.759	36.5478	0.134	36.4138	13.891	9.194	0.132	0.134	0.296	0.03	44.5946	45.2703	10.1351	0.198	0.201	0.045	0.444	7.4e-06	15.84	16.08	3.6	35.52
6	2	36.4111	9.194	13.8883	36.6609	0.1883	36.4726	13.9498	8.9289	0.0615	0.1883	0.2651	0.0153	23.1988	71.0298	5.77141	0.09225	0.28245	0.02295	0.39765	6.6275e-06	7.38	22.596	1.836	31.812
6	3	36.459	8.9289	13.9362	36.7068	0.1325	36.5743	14.0515	8.6592	0.1153	0.1325	0.2697	0.0219	42.7512	49.1287	8.12013	0.17295	0.19875	0.03285	0.40455	6.7425e-06	13.836	15.9	2.628	32.364
6	4	36.5525	8.6592	14.0297	36.7993	0.1669	36.6324	14.1096	8.3954	0.0799	0.1669	0.2638	0.017	30.2881	63.2676	6.44428	0.11985	0.25035	0.0255	0.3957	6.595e-06	9.588	20.028	2.04	31.656
6	5	36.6224	8.3954	14.0996	36.8637	0.1655	36.6982	14.1754	8.1335	0.0758	0.1655	0.2619	0.0206	28.9423	63.1921	7.8656	0.1137	0.24825	0.0309	0.39285	6.5475e-06	9.096	19.86	2.472	31.428
6	6	36.6728	8.1335	14.15	36.9057	0.1708	36.7349	14.2121	7.8753	0.0621	0.1708	0.2582	0.0253	24.0511	66.1503	9.79861	0.09315	0.2562	0.03795	0.3873	6.455e-06	7.452	20.496	3.036	30.984
6	7	36.7061	7.8753	14.1833	36.953	0.2238	36.7292	14.2064	7.6168	0.0231	0.2238	0.2585	0.0116	8.93617	86.5764	4.48743	0.03465	0.3357	0.0174	0.38775	6.4625e-06	2.772	26.856	1.392	31.02
MEAN														26.4836	66.4342	7.08217	0.104425	0.26195	0.027925	0.3943	6.57167e-06	8.354	20.956	2.234	31.544
SD														11.4343	11.4598	1.8809	0.0450856	0.045186	0.00741638	0.00651537	1.08589e-07	3.60684	3.61488	0.593311	0.521229
	p
Pdriv (bar)	EPM	E+3	EFP	AR
4--5	0.0931225	0.017915	0.0883847	5.46757e-06
5--6	0.815921	0.358557	0.48072	0.00094798
PFD
Density (g/cm3)	1.95
Pulse (s)	40
		t=0					t=40s
Pdriv (bar)	Repetition	MPM+HD (g)	MAC (g)	MPM (g)	MPM+HD+plate (g)	Mplate (g)	MPM+HD (g)	MPM (g)	MAC (g)	dMPM (g)	dMplate (g)	dMAC (g)	MFP (g)	MPM (%)	Mplate (%)	MFP (%)	EPM (ml/min)	E+3 (ml/min)	EFP (ml/min)	AR (ml/min)	AR (kg/s)
4	1	36.8939	15.1443	14.3734	37.0925	0.1165	36.976	14.4555	14.7507	0.0821	0.1165	0.3936	0.195	20.8587	29.5986	49.5427	0.0631538	0.0896154	0.15	0.302769	5.04615e-06
4	2	36.9447	14.7507	14.4242	37.136	0.1174	37.0186	14.4981	14.3668	0.0739	0.1174	0.3839	0.1926	19.2498	30.5809	50.1693	0.0568462	0.0903077	0.148154	0.295308	4.92179e-06
4	3	36.9716	14.3668	14.4511	37.1666	0.1323	37.0343	14.5138	13.9809	0.0627	0.1323	0.3859	0.1909	16.2477	34.2835	49.4688	0.0482308	0.101769	0.146846	0.296846	4.94744e-06
4	4	36.9873	13.9809	14.4668	37.1835	0.1311	37.0524	14.5319	13.5952	0.0651	0.1311	0.3857	0.1895	16.8784	33.9901	49.1314	0.0500769	0.100846	0.145769	0.296692	4.94487e-06
4	5	37.0119	13.5952	14.4914	37.2095	0.1381	37.0714	14.5509	13.2131	0.0595	0.1381	0.3821	0.1845	15.5718	36.1424	48.2858	0.0457692	0.106231	0.141923	0.293923	4.89872e-06
4	6	37.0204	13.2131	14.4999	37.2192	0.1311	37.0881	14.5676	12.8075	0.0677	0.1311	0.4056	0.2068	16.6913	32.3225	50.9862	0.0520769	0.100846	0.159077	0.312	5.2e-06
4	7	37.0279	12.8075	14.5074	37.223	0.1415	37.0815	14.561	12.4101	0.0536	0.1415	0.3974	0.2023	13.4877	35.6064	50.9059	0.0412308	0.108846	0.155615	0.305692	5.09487e-06
MEAN														16.9922	33.209	49.7988	0.0510549	0.0997802	0.149626	0.300462	5.00769e-06
SD														2.40904	2.44226	1.96636	0.00723823	0.00733805	0.00590814	0.0066133	1.10222e-07
5	1	36.9436	14.8601	14.4226	37.1941	0.1342	37.0599	14.5389	14.3774	0.1163	0.1342	0.4827	0.2322	24.0936	27.8019	48.1044	0.0894615	0.103231	0.178615	0.371308	6.18846e-06
5	2	37.0125	14.3774	14.4915	37.2541	0.1215	37.1326	14.6116	13.8787	0.1201	0.1215	0.4987	0.2571	24.0826	24.3633	51.554	0.0923846	0.0934615	0.197769	0.383615	6.39359e-06
5	3	37.0804	13.8787	14.5594	37.3228	0.1611	37.1617	14.6407	13.3738	0.0813	0.1611	0.5049	0.2625	16.1022	31.9073	51.9905	0.0625385	0.123923	0.201923	0.388385	6.47308e-06
5	4	37.1034	13.3738	14.5824	37.3474	0.1383	37.2091	14.6881	12.8523	0.1057	0.1383	0.5215	0.2775	20.2685	26.5197	53.2119	0.0813077	0.106385	0.213462	0.401154	6.6859e-06
5	5	37.1486	12.8523	14.6276	37.384	0.128	37.256	14.735	12.3397	0.1074	0.128	0.5126	0.2772	20.952	24.9707	54.0773	0.0826154	0.0984615	0.213231	0.394308	6.57179e-06
5	6	37.197	12.3397	14.676	37.4355	0.1484	37.2871	14.7661	11.828	0.0901	0.1484	0.5117	0.2732	17.608	29.0014	53.3907	0.0693077	0.114154	0.210154	0.393615	6.56026e-06
5	7	37.2287	11.828	14.7077	37.472	0.1798	37.2922	14.7712	11.2864	0.0635	0.1798	0.5416	0.2983	11.7245	33.1979	55.0775	0.0488462	0.138308	0.229462	0.416615	6.94359e-06
MEAN														19.151	28.2984	52.5506	0.0752088	0.111132	0.206374	0.392714	6.54524e-06
SD														4	3.98438	4.03819	0.0157086	0.0156472	0.0158586	0.0141752	2.36253e-07
6	1	36.9462	14.7112	14.4252	37.2542	0.2089	37.0453	14.5243	14.0717	0.0991	0.2089	0.6395	0.3315	15.4965	32.6661	51.8374	0.0762308	0.160692	0.255	0.491923	8.19872e-06
6	2	37.002	14.0717	14.481	37.3083	0.2162	37.0921	14.5711	13.4263	0.0901	0.2162	0.6454	0.3391	13.9603	33.4986	52.5411	0.0693077	0.166308	0.260846	0.496462	8.27436e-06
6	3	37.0388	13.4263	14.5178	37.3436	0.208	37.1356	14.6146	12.7372	0.0968	0.208	0.6891	0.3843	14.0473	30.1843	55.7684	0.0744615	0.16	0.295615	0.530077	8.83462e-06
6	4	37.0788	12.7372	14.5578	37.385	0.2328	37.1522	14.6312	12.0571	0.0734	0.2328	0.6801	0.3739	10.7925	34.2303	54.9772	0.0564615	0.179077	0.287615	0.523154	8.71923e-06
6	5	37.0984	12.0571	14.5774	37.389	0.2147	37.1743	14.6533	11.3838	0.0759	0.2147	0.6733	0.3827	11.2728	31.8877	56.8394	0.0583846	0.165154	0.294385	0.517923	8.63205e-06
6	6	37.1144	11.3458	14.5934	37.4238	0.213	37.2108	14.6898	10.6938	0.0964	0.213	0.652	0.3426	14.7853	32.6687	52.546	0.0741538	0.163846	0.263538	0.501538	8.35897e-06
6	7	37.1444	10.6938	14.6234	37.4545	0.2239	37.2306	14.7096	10.0125	0.0862	0.2239	0.6813	0.3712	12.6523	32.8636	54.4841	0.0663077	0.172231	0.285538	0.524077	8.73462e-06
MEAN														13.2577	32.5595	54.1828	0.0679011	0.166758	0.277505	0.512165	8.53608e-06
SD														1.54865	1.32287	3.34282	0.00793163	0.00677526	0.0171207	0.0151981	2.53302e-07
	p
Pdriv (bar)	EPM	E+3	EFP	AR
4--5	0.00306	0.1078	1.2845e-06	2.4725e-09
5--6	0.2935	1.7134e-06	3.4635e-06	3.323e-09
FC-75
Density (g/cm3)	1.78
Pulse (s)	40
		t=0					t=40s
Pdriv (bar)	Repetition	MPM+HD (g)	MAC (g)	MPM (g)	MPM+HD+plate (g)	Mplate (g)	MPM+HD (g)	MPM (g)	MAC (g)	dMPM (g)	dMplate (g)	dMAC (g)	MFP (g)	MPM (%)	Mplate (%)	MFP (%)	EPM (ml/min)	E+3 (ml/min)	EFP (ml/min)	AR (ml/min)	AR (kg/s)
4	1	36.763	10.8884	14.2432	37.3	0.328	36.972	14.4522	9.64	0.209	0.328	1.2484	0.7114	16.7414	26.2736	56.9849	0.176124	0.276404	0.599494	1.05202	1.75337e-05
4	2	36.7525	9.64	14.2327	37.385	0.393	36.992	14.4722	8.4073	0.2395	0.393	1.2327	0.6002	19.4289	31.8812	48.6899	0.201826	0.33118	0.505787	1.03879	1.73132e-05
4	3	36.701	15.8486	14.1812	37.327	0.3472	36.9798	14.46	14.6112	0.2788	0.3472	1.2374	0.6114	22.5311	28.0588	49.4101	0.234944	0.292584	0.515225	1.04275	1.73792e-05
4	4	36.85	14.6112	14.3302	37.399	0.3926	37.0064	14.4866	13.374	0.1564	0.3926	1.2372	0.6882	12.6414	31.7329	55.6256	0.131798	0.330843	0.579944	1.04258	1.73764e-05
4	5	36.7202	13.374	14.2004	37.332	0.325	37.007	14.4872	12.1102	0.2868	0.325	1.2638	0.652	22.6935	25.7161	51.5904	0.241685	0.273876	0.549438	1.065	1.775e-05
4	6	36.8615	12.1102	14.3417	37.405	0.3602	37.0448	14.525	10.8597	0.1833	0.3602	1.2505	0.707	14.6581	28.8045	56.5374	0.154466	0.303539	0.595787	1.05379	1.75632e-05
4	7	36.8081	10.8597	14.2883	37.3881	0.3448	37.0433	14.5235	9.6152	0.2352	0.3448	1.2445	0.6645	18.8992	27.7059	53.3949	0.198202	0.290562	0.559972	1.04874	1.74789e-05
MEAN														18.234	28.5822	53.1838	0.191292	0.299856	0.557949	1.0491	1.7485e-05
SD														3.83843	2.24191	3.53762	0.0402688	0.0235198	0.0371131	0.00887405	1.47901e-07
5	1	36.7667	10.1056	14.2462	37.495	0.5184	36.9766	14.4561	8.4508	0.2099	0.5184	1.6548	0.9265	12.6843	31.327	55.9886	0.176882	0.436854	0.780758	1.39449	2.32416e-05
5	2	36.7532	14.839	14.2327	37.494	0.4772	37.0168	14.4963	13.1728	0.2636	0.4772	1.6662	0.9254	15.8204	28.64	55.5396	0.222135	0.402135	0.779831	1.4041	2.34017e-05
5	3	36.8321	13.1728	14.3116	37.59	0.5505	37.0395	14.519	11.4678	0.2074	0.5505	1.705	0.9471	12.1642	32.2874	55.5484	0.174775	0.463904	0.798118	1.4368	2.39466e-05
5	4	36.8045	11.4678	14.284	37.567	0.51	37.057	14.5365	9.8132	0.2525	0.51	1.6546	0.8921	15.2605	30.8232	53.9164	0.212781	0.429775	0.75177	1.39433	2.32388e-05
5	5	36.9083	9.8132	14.3878	37.666	0.5825	37.0835	14.563	8.1377	0.1752	0.5825	1.6755	0.9178	10.4566	34.7657	54.7777	0.14764	0.490871	0.773427	1.41194	2.35323e-05
5	6	36.843	13.6717	14.3225	37.645	0.57	37.075	14.5545	11.954	0.232	0.57	1.7177	0.9157	13.5064	33.1839	53.3097	0.195506	0.480337	0.771657	1.4475	2.4125e-05
5	7	36.9185	11.954	14.398	37.67	0.567	37.103	14.5825	10.2395	0.1845	0.567	1.7145	0.963	10.7612	33.0709	56.168	0.155478	0.477809	0.811517	1.4448	2.40801e-05
MEAN														12.9374	32.0284	55.0342	0.1836	0.454526	0.781011	1.41914	2.36523e-05
SD														1.96908	2.28097	1.35689	0.0279439	0.0323701	0.0192561	0.0233662	3.89437e-07
6	1	36.651	9.602	14.1309	37.5513	0.651	36.9003	14.3802	7.4705	0.2493	0.651	2.1315	1.2312	11.696	30.5419	57.7621	0.210084	0.548596	1.03753	1.79621	2.99368e-05
6	2	36.652	15.2345	14.1319	37.52	0.581	36.939	14.4189	13.1729	0.287	0.581	2.0616	1.1936	13.9212	28.182	57.8968	0.241854	0.489607	1.00584	1.7373	2.89551e-05
6	3	36.7991	13.1729	14.279	37.723	0.733	36.99	14.4699	11.0948	0.1909	0.733	2.0781	1.1542	9.18628	35.2726	55.5411	0.160871	0.617697	0.97264	1.75121	2.91868e-05
6	4	36.8414	11.0948	14.3213	37.691	0.682	37.009	14.4889	8.8115	0.1676	0.682	2.2833	1.4337	7.34025	29.869	62.7907	0.141236	0.574719	1.20817	1.92413	3.20688e-05
6	5	36.8325	15.138	14.3124	37.77	0.7425	37.0275	14.5074	12.83	0.195	0.7425	2.308	1.3705	8.44887	32.1707	59.3804	0.164326	0.625702	1.15492	1.94494	3.24157e-05
6	6	36.8822	12.83	14.3621	37.8	0.747	37.053	14.5329	10.7344	0.1708	0.747	2.0956	1.1778	8.15041	35.6461	56.2035	0.143933	0.629494	0.992528	1.76596	2.94326e-05
6	7	36.904	10.7344	14.3839	37.79	0.735	37.055	14.5349	8.5676	0.151	0.735	2.1668	1.2808	6.9688	33.921	59.1102	0.127247	0.619382	1.07933	1.82596	3.04326e-05
MEAN														9.33295	32.2085	58.4586	0.169936	0.586457	1.06442	1.82081	3.03469e-05
SD														2.26664	2.87163	4.85165	0.0412713	0.0522871	0.0883396	0.0832093	1.38682e-06
	p
Pdriv (bar)	EPM	E+3	EFP	AR
4--5	0.6853	2.8e-07	7.7744e-09	4.9445e-14
5--6	0.4822	0.000103	2.5956e-06	3.6835e-08

## Sheet: Particle size distribution
Pdriv: driving pressure
dopt: optimal measurement distance
Da: mean aerodynamic diameter
MMAD: mass median aerodynamic diameter
GSD: geometric standard deviation
MEAN: mean values
SD: standard deviation
H2Od					Surfactant					PFD					FC-75
Pdriv (bar)	dopt (cm)				Pdriv (bar)	dopt (cm)				Pdriv (bar)	dopt (cm)				Pdriv (bar)	dopt (cm)
4	34.5				4	29.5				4	6				4	5.2
5	34.5				5	48.8				5	6				5	5.2
6	34.5				6	50				6	6				6	6
7	34.5				7	50				7	7				7	6
Pdriv (bar)	MMAD (µm)	Da (µm)	GSD (-)		Pdriv (bar)	MMAD (µm)	Da (µm)	GSD (-)		Pdriv (bar)	MMAD (µm)	Da (µm)	GSD (-)		Pdriv (bar)	MMAD (µm)	Da (µm)	GSD (-)
4	10.3	3.27	2.49405		4	9.55	3.71	1.98		4	6.6	2.20001	1.57546		4	10.5	2.26808	1.7
4	9.74	3.15	2.5024		4	9.79	3.74	1.99		4	4.61	2.17899	1.56041		4	10.1	2.25474	1.69
4	10.1	3.12	2.51051		4	9.43	3.69	1.97		4	8.32	2.1843	1.56421		4	10.3	2.26808	1.7
4	9.91	3.09	2.51903		4	8.91	3.52	1.96		4	10	2.19502	1.57189		4	9.73	2.2414	1.68
4	10.3	3.07	2.5104		4	9.14	3.56	1.97		4	6.24	2.18285	1.56317		4	9.42	2.2414	1.68
MEAN	10.07	3.14	2.50728		MEAN	9.364	3.644	1.974		MEAN	7.154	2.18824	1.56703		MEAN	10.01	2.25474	1.69
SD	0.245561	0.0787401	0.00944824		SD	0.345225	0.0976217	0.0114018		SD	2.06601	0.00886924	0.0063514		SD	0.435546	0.0133417	0.01
5	9.06	2.93	1.92579		5	9.22	3.71	1.98		5	3.79	2.16317	1.54908		5	5.06	2.16135	1.62
5	8.78	2.87	1.91281		5	9.22	3.72	1.98		5	3.1	2.15153	1.54074		5	4.89	2.16135	1.62
5	8.93	2.88	1.93369		5	9.37	3.76	2		5	3.51	2.16165	1.54799		5	4.88	2.13467	1.6
5	8.78	2.94	1.9194		5	9.16	3.62	2.01		5	3.49	2.16125	1.5477		5	4.6	2.13467	1.6
5	8.86	2.9	1.96138		5	9.09	3.64	1.98		5	3.84	2.16701	1.55183		5	4.74	2.13467	1.6
MEAN	8.882	2.904	1.93061		MEAN	9.212	3.69	1.99		MEAN	3.546	2.16092	1.54747		MEAN	4.834	2.14534	1.608
SD	0.117558	0.0304959	0.0188548		SD	0.103296	0.0583095	0.0141421		SD	0.295516	0.0057244	0.00409933		SD	0.173147	0.0146151	0.0109545
6	8.67	2.95	2.45739		6	8.43	3.38	1.93		6	2.96	2.13658	1.53004		6	10	2.32145	1.65
6	8.64	2.85	2.4473		6	8.42	3.31	1.94		6	3.08	2.14051	1.53285		6	9.98	2.2414	1.64
6	8.48	2.84	2.43587		6	8.79	3.32	1.98		6	3.12	2.13844	1.53137		6	9.93	2.28142	1.63
6	8.55	2.86	2.44834		6	8.44	3.3	1.95		6	3.02	2.13529	1.52911		6	10.3	2.25474	1.63
6	8.57	2.9	2.45656		6	8.52	3.32	1.96		6	2.89	2.13269	1.52725		6	9.95	2.28142	1.63
MEAN	8.582	2.88	2.44909		MEAN	8.52	3.326	1.952		MEAN	3.014	2.1367	1.53012		6	10.9	2.25474	1.64
SD	0.0752994	0.0452769	0.00870669		SD	0.156045	0.031305	0.0192354		SD	0.0920869	0.00298511	0.00213768		MEAN	10.1767	2.27253	1.63667
7	7.81	2.81	2.40227		7	7.49	3.06	1.91		7	2.44	2.07544	1.48625		SD	0.379614	0.0288213	0.00816497
7	7.7	2.73	2.38903		7	7.48	3.01	1.92		7	2.48	2.07415	1.48533		7	4.64	2.10798	1.58
7	8	2.87	2.33745		7	7.5	3.04	1.91		7	2.81	2.10313	1.50608		7	3.86	2.04127	1.53
7	7.9	2.74	2.31184		7	7.6	3.04	1.91		7	2.6	2.09154	1.49778		7	4.33	2.09464	1.57
7	7.79	2.94	2.33		7	7.36	3.04	1.89		7	2.7	2.09873	1.50293		7	4.25	2.09464	1.57
MEAN	7.84	2.818	2.35412		MEAN	7.486	3.038	1.908		MEAN	2.606	2.0886	1.49567		7	4.02	2.09464	1.57
SD	0.114237	0.088713	0.0393205		SD	0.0853229	0.0178885	0.0109545		SD	0.153232	0.0132693	0.00950236		MEAN	4.22	2.08664	1.564
															SD	0.299583	0.0260077	0.0194936
